# Supplementary material for: Evidence for a visuospatial bias in decimal number comparison in adolescents and in adults
Source: Sci Rep. 2019 Oct 14;9:14770. doi: 10.1038/s41598-019-51392-6 (PMC6791935; doi:10.1038/s41598-019-51392-6)
Supplement: Supplementary file 2 — Dataset S1 [file 41598_2019_51392_MOESM2_ESM.xlsx]

## Sheet: Decimal NP comparison task
Participant Number	Age-Group	Prime						Probe
								Line Block						Luminance Block
		Accuracy		RT		IES		Accuracy		RT		IES		Accuracy		RT		IES
		Control	Test	Control	Test	Control	Test	Control	Test	Control	Test	Control	Test	Control	Test	Control	Test	Control	Test
Participant1	Adult	1	1	795	892	795	892	1	1	636	591	636	591	1	1	641	638	641	638
Participant2	Adult	1	0.875	734	760	734	868.571	0.875	0.958333	516	507	589.714	529.043	1	1	524	501	524	501
Participant3	Adult	0.958333	0.9375	689	725	718.957	773.333	1	1	649	608	649	608	1	1	514	534	514	534
Participant4	Adult	0.9375	0.854167	650	719	693.333	841.756	0.958333	1	492	479	513.391	479	1	1	420	428	420	428
Participant5	Adult	1	0.979167	804	847	804	865.021	1	1	619	595	619	595	1	1	419	443	419	443
Participant6	Adult	0.979167	0.958333	933	1052	952.851	1097.74	1	0.958333	543	669	543	698.087	1	1	508	502	508	502
Participant7	Adult	0.979167	0.916667	753	836	769.021	912	0.958333	1	447	446	466.435	446	1	1	426	416	426	416
Participant8	Adult	0.958333	0.958333	1133	1157	1182.26	1207.3	1	1	679	712	679	712	1	1	454	492	454	492
Participant9	Adult	0.979167	1	869	994	887.489	994	1	1	553	610	553	610	1	1	471	454	471	454
Participant10	Adult	0.958333	0.916667	733	822	764.87	896.727	1	1	625	559	625	559	1	1	521	562	521	562
Participant11	Adult	1	0.9375	792	826	792	881.067	1	1	569	558	569	558	1	1	515	512	515	512
Participant12	Adult	1	0.979167	778	823	778	840.511	1	1	574	570	574	570	1	1	512	506	512	506
Participant13	Adult	1	0.9375	982	977	982	1042.13	0.958333	0.958333	922	826	962.087	861.913	1	1	691	635	691	635
Participant14	Adult	0.979167	1	1315	1135	1342.98	1135	0.958333	1	796	713	830.609	713	1	1	498	498	498	498
Participant15	Adult	1	0.958333	761	841	761	877.565	1	0.958333	701	753	701	785.739	1	1	508	533	508	533
Participant16	Adult	1	0.895833	916	1003	916	1119.63	1	1	698	728	698	728	1	0.958333	499	444	499	463.304
Participant17	Adult	1	0.895833	1017	1018	1017	1136.37	0.958333	1	525	528	547.826	528	1	0.958333	436	435	436	453.913
Participant18	Adult	1	1	812	934	812	934	1	1	841	809	841	809	1	1	626	668	626	668
Participant19	Adult	0.979167	0.979167	783	796	799.66	812.936	0.916667	0.958333	607	607	662.182	633.391	1	1	447	454	447	454
Participant20	Adult	0.979167	0.979167	868	877	886.468	895.66	1	1	802	765	802	765	1	1	523	574	523	574
Participant21	Adult	1	1	903	955	903	955	1	1	789	812	789	812	1	1	641	648	641	648
Participant22	Adult	0.958333	0.958333	804	835	838.957	871.304	0.916667	0.875	709	668	773.455	763.429	1	1	557	572	557	572
Participant23	Adult	1	0.854167	689	731	689	855.805	1	1	465	437	465	437	1	1	500	503	500	503
Participant24	Adult	1	0.958333	783	814	783	849.391	1	0.958333	598	590	598	615.652	0.958333	1	711	662	741.913	662
Participant25	Adult	0.979167	0.875	725	784	740.426	896	1	1	442	442	442	442	0.958333	1	495	466	516.522	466
Participant26	Adult	1	0.979167	877	946	877	966.128	1	1	583	655	583	655	1	1	599	646	599	646
Participant27	Adult	0.979167	0.895833	721	788	736.34	879.628	0.958333	1	548	608	571.826	608	1	1	735	698	735	698
Participant28	Adult	0.979167	0.916667	831	866	848.681	944.727	1	1	458	496	458	496	1	1	710	678	710	678
Participant29	Adult	1	0.8125	1079	1339	1079	1648	1	1	533	623	533	623	1	0.958333	877	772	877	805.565
Participant30	Adult	0.979167	0.9375	783	893	799.66	952.533	1	0.958333	623	653	623	681.391	1	1	928	914	928	914
Participant31	Adult	0.979167	0.854167	794	879	810.894	1029.07	1	1	473	478	473	478	1	1	748	683	748	683
Participant32	Adult	1	0.979167	806	899	806	918.128	1	1	528	548	528	548	0.958333	1	803	819	837.913	819
Participant33	Adult	1	0.895833	1077	1309	1077	1461.21	1	1	652	728	652	728	0.958333	1	671	727	700.174	727
Participant34	Adult	1	1	933	968	933	968	1	1	722	648	722	648	1	1	907	856	907	856
Participant35	Adult	1	0.9375	639	696	639	742.4	1	1	464	469	464	469	1	1	710	699	710	699
Participant36	Adult	1	0.916667	882	880	882	960	1	1	699	713	699	713	1	0.958333	717	693	717	723.13
Participant37	Adult	1	0.979167	1032	1098	1032	1121.36	1	1	681	712	681	712	0.958333	1	1093	958	1140.52	958
Participant38	Adult	0.979167	0.979167	1096	1079	1119.32	1101.96	0.958333	1	658	707	686.609	707	1	1	693	626	693	626
Participant39	Adult	1	0.979167	1222	1507	1222	1539.06	1	1	782	892	782	892	0.958333	1	1042	936	1087.3	936
Participant40	Adult	1	1	882	920	882	920	1	1	544	549	544	549	1	1	886	766	886	766
Participant41	Adult	1	0.979167	820	923	820	942.638	1	1	426	418	426	418	1	1	438	441	438	441
Participant42	Adult	0.979167	0.9375	923	1086	942.638	1158.4	1	1	553	660	553	660	0.958333	1	648	605	676.174	605
Participant43	Adult	1	0.875	1043	1099	1043	1256	1	1	566	602	566	602	1	1	1020	850	1020	850
Participant44	Adult	0.979167	0.875	802	822	819.064	939.429	1	1	476	485	476	485	1	0.958333	620	551	620	574.957
Participant45	Adult	0.979167	0.958333	873	998	891.574	1041.39	1	1	593	635	593	635	1	1	605	644	605	644
Participant46	Adult	1	1	1053	1033	1053	1033	1	1	819	820	819	820	0.958333	1	990	1073	1033.04	1073
Participant47	Adult	0.979167	0.9375	850	980	868.085	1045.33	1	1	586	614	586	614	1	1	678	729	678	729
Participant48	Adult	0.979167	0.958333	762	846	778.213	882.783	1	1	576	582	576	582	1	1	917	749	917	749
Participant49	Adolescent	0.979167	1	1198.93	1681.13	1224.44	1681.13	1	1	964	950	964	950	1	1	878	921	878	921
Participant50	Adolescent	1	0.979167	2280.26	1877.16	2280.26	1917.1	1	1	1896	1836	1896	1836	1	1	862	920	862	920
Participant51	Adolescent	1	1	1461.2	1606.19	1461.2	1606.19	0.916667	1	993	985	1083.27	985	0.916667	0.916667	966	788	1053.82	859.636
Participant52	Adolescent	1	1	1654.16	2035.74	1654.16	2035.74	1	1	1625	1630	1625	1630	0.958333	1	1515	1248	1580.87	1248
Participant53	Adolescent	1	0.958333	1220.04	1657.86	1220.04	1729.94	1	1	837	1117	837	1117	1	1	593	725	593	725
Participant54	Adolescent	1	0.979167	1154.8	1273.4	1154.8	1300.49	1	0.958333	970	980	970	1022.61	0.958333	0.958333	646	896	674.087	934.957
Participant55	Adolescent	0.979167	1	1230.68	1507.33	1256.87	1507.33	1	1	1068	1189	1068	1189	1	1	716	739	716	739
Participant56	Adolescent	0.979167	0.854167	1019.74	1228.74	1041.44	1438.53	0.958333	1	1110	1064	1158.26	1064	1	1	777	912	777	912
Participant57	Adolescent	1	1	1087.78	1197.44	1087.78	1197.44	1	1	874	811	874	811	1	1	609	606	609	606
Participant58	Adolescent	1	0.979167	1299.33	1379.87	1299.33	1409.23	1	0.958333	1248	1480	1248	1544.35	1	1	969	1063	969	1063
Participant59	Adolescent	1	1	1204.91	1478.66	1204.91	1478.66	0.958333	1	1266	1184	1321.04	1184	1	1	1176	1075	1176	1075
Participant60	Adolescent	1	1	1118.6	1085.75	1118.6	1085.75	1	1	1102	1187	1102	1187	1	1	790	743	790	743
Participant61	Adolescent	1	0.916667	1187.71	1371.37	1187.71	1496.04	1	1	1192	1143	1192	1143	1	1	888	1171	888	1171
Participant62	Adolescent	0.958333	0.6875	920.568	989.419	960.593	1439.16	1	0.958333	749	743	749	775.304	1	0.875	671	656	671	749.714
Participant63	Adolescent	1	0.958333	1145	1184.34	1145	1235.83	1	1	803	830	803	830	1	0.958333	760	869	760	906.783
Participant64	Adolescent	1	0.9375	1261.63	1291.32	1261.63	1377.4	0.958333	1	946	1119	987.13	1119	1	1	890	819	890	819
Participant65	Adolescent	0.979167	0.979167	1109.25	1184.79	1132.85	1210	1	1	829	732	829	732	1	1	876	667	876	667
Participant66	Adolescent	1	0.958333	991.891	1069.21	991.891	1115.7	1	1	1074	1080	1074	1080	0.958333	1	716	1010	747.13	1010
Participant67	Adolescent	0.979167	0.791667	1180.16	1467.11	1205.27	1853.19	1	0.958333	931	879	931	917.217	1	1	553	571	553	571
Participant68	Adolescent	1	1	944.733	1040.48	944.733	1040.48	1	1	672	752	672	752	1	1	663	686	663	686
Participant69	Adolescent	1	0.979167	1201.85	1144.32	1201.85	1168.67	0.958333	1	1180	1102	1231.3	1102	1	0.958333	1090	1033	1090	1077.91
Participant70	Adolescent	1	0.979167	1698.48	1594.09	1698.48	1628.01	1	1	1273	1235	1273	1235	1	1	812	845	812	845
Participant71	Adolescent	1	0.9375	1203.26	1301.18	1203.26	1387.93	1	1	1025	1061	1025	1061	1	1	771	887	771	887
Participant72	Adolescent	1	0.958333	1201.36	1345.57	1201.36	1404.07	1	0.916667	1010	1032	1010	1125.82	1	1	847	867	847	867
Participant73	Adolescent	0.979167	0.958333	1188.72	1249.93	1214.01	1304.28	1	1	846	931	846	931	0.958333	0.958333	686	757	715.826	789.913
Participant74	Adolescent	0.979167	0.916667	1104.04	1253.46	1127.53	1367.41	1	1	758	732	758	732	1	1	638	632	638	632
Participant75	Adolescent	1	1	1410.07	1534.91	1410.07	1534.91	0.958333	0.916667	1140	1145	1189.57	1249.09	1	1	845	929	845	929
Participant76	Adolescent	0.9375	0.958333	1382.5	2054.95	1474.67	2144.3	0.958333	0.958333	1096	1199	1143.65	1251.13	1	1	989	953	989	953
Participant77	Adolescent	0.979167	0.958333	1059.69	1138.21	1082.24	1187.7	1	1	678	714	678	714	1	0.958333	803	721	803	752.348
Participant78	Adolescent	1	0.979167	1164.75	1329.68	1164.75	1357.97	1	1	813	967	813	967	0.958333	1	741	790	773.217	790
Participant79	Adolescent	0.958333	0.979167	1689.12	1655.36	1762.56	1690.58	1	1	1099	1111	1099	1111	1	1	1159	1209	1159	1209
Participant80	Adolescent	1	0.770833	1399.39	1863.71	1399.39	2417.78	1	0.958333	632	655	632	683.478	0.916667	0.958333	943	876	1028.73	914.087
Participant81	Adolescent	1	0.979167	1933.45	2362.26	1933.45	2412.52	1	1	978	1034	978	1034	1	1	1111	1136	1111	1136
Participant82	Adolescent	0.958333	0.979167	850.955	930.386	887.953	950.182	1	1	685	695	685	695	1	1	733	807	733	807
Participant83	Adolescent	0.979167	0.979167	977.533	1083.52	998.332	1106.58	1	1	892	823	892	823	0.916667	0.875	942	866	1027.64	989.714
Participant84	Adolescent	0.979167	1	1202.93	1241.13	1228.53	1241.13	1	1	892	861	892	861	1	0.958333	969	843	969	879.652
Participant85	Adolescent	0.979167	0.916667	1337.18	1577.45	1365.63	1720.86	0.958333	1	1247	1197	1301.22	1197	1	1	863	822	863	822
Participant86	Adolescent	1	1	991.659	1066.74	991.659	1066.74	0.958333	1	725	758	756.522	758	0.958333	1	1008	1012	1051.83	1012
Participant87	Adolescent	1	0.979167	1315.82	1384.07	1315.82	1413.52	0.916667	1	959	1108	1046.18	1108	1	0.958333	816	831	816	867.13
Participant88	Adolescent	1	1	1196.76	1412.46	1196.76	1412.46	0.958333	1	827	798	862.957	798	1	1	826	802	826	802
Participant89	Adolescent	1	0.916667	1362.27	1775.24	1362.27	1936.62	0.958333	0.958333	1358	1799	1417.04	1877.22	0.916667	0.958333	809	1119	882.545	1167.65
Participant90	Adolescent	1	0.958333	1394.74	1517.73	1394.74	1583.72	1	1	1039	1267	1039	1267	1	1	1225	982	1225	982
Participant91	Adolescent	0.9375	0.8125	1061.55	1469.31	1132.32	1808.38	0.958333	1	819	1084	854.609	1084	0.875	1	864	812	987.429	812
Participant92	Adolescent	1	0.9375	1275.28	1427.77	1275.28	1522.96	1	0.958333	654	748	654	780.522	1	1	978	745	978	745
Participant93	Adolescent	0.958333	0.875	927	1029.08	967.304	1176.09	1	1	622	594	622	594	0.958333	0.958333	685	756	714.783	788.87
Participant94	Adolescent	1	0.958333	839.87	862.614	839.87	900.119	0.958333	1	593	703	618.783	703	1	1	715	705	715	705
Participant95	Adolescent	1	0.979167	1428.22	1253	1428.22	1279.66	1	1	869	993	869	993	1	1	1011	919	1011	919
Participant96	Adolescent	0.979167	0.979167	2080.8	2147.02	2125.07	2192.7	1	1	1086	1040	1086	1040	1	1	1294	922	1294	922
Participant97	Adolescent	1	1	1786.84	1962.85	1786.84	1962.85	1	1	1079	1005	1079	1005	1	1	1426	1246	1426	1246
Participant98	Adolescent	0.979167	1	1291.93	1372.43	1319.42	1372.43	1	1	746	979	746	979	1	1	1032	809	1032	809
Participant99	Adolescent	1	0.770833	1691.98	2193.43	1691.98	2845.53	1	1	1299	1096	1299	1096	1	0.958333	1338	1343	1338	1401.39

## Sheet: Color-Word Stroop task
Age-Group	Accuracy		RT		IES
	Control	Test	Control	Test	Control	Test
Adult	1	1	833.733	838.467	833.733	838.467
Adult	1	1	658.923	780.214	658.923	780.214
Adult	1	1	748.067	742.2	748.067	742.2
Adult	1	0.875	603.429	624.231	603.429	713.407
Adult	1	1	753.733	706.786	753.733	706.786
Adult	1	1	629.538	591.083	629.538	591.083
Adult	1	0.9375	659.214	748.923	659.214	798.851
Adult	1	1	594.077	664.231	594.077	664.231
Adult	1	1	632.733	615.6	632.733	615.6
Adult	1	0.9375	526.286	560	526.286	597.333
Adult	1	1	667.733	678.25	667.733	678.25
Adult	1	0.9375	539.571	678.929	539.571	724.19
Adult	1	1	660.067	692.6	660.067	692.6
Adult	1	1	690.733	736.25	690.733	736.25
Adult	1	1	574.214	733.692	574.214	733.692
Adult	0.9375	1	642.429	719.375	685.257	719.375
Adult	1	0.875	956.733	1130	956.733	1291.43
Adult	1	0.9375	612.467	758.857	612.467	809.448
Adult	1	1	598.071	635.286	598.071	635.286
Adult	0.9375	1	511.8	474.364	545.92	474.364
Adult	0.9375	1	592.2	612	631.68	612
Adult	1	0.9375	469	565.182	469	602.861
Adult	1	0.9375	615.467	679	615.467	724.267
Adult	1	1	723.333	689.933	723.333	689.933
Adult	1	1	957.062	1028.2	957.062	1028.2
Adult	0.9375	1	576.273	782.154	614.691	782.154
Adult	1	1	1001.07	925.2	1001.07	925.2
Adult	1	0.9375	560.167	522.154	560.167	556.964
Adult	1	0.9375	624.688	613.786	624.688	654.705
Adult	1	1	730.333	764.533	730.333	764.533
Adult	1	1	867.2	876.75	867.2	876.75
Adult	1	0.9375	508.357	493.909	508.357	526.836
Adult	0.9375	1	695.714	707.786	742.095	707.786
Adult	1	1	747.8	802.438	747.8	802.438
Adult	0.875	1	1257.69	1196.67	1437.36	1196.67
Adult	1	0.875	864.067	1125.54	864.067	1286.33
Adult	1	1	734.8	769.75	734.8	769.75
Adult	0.9375	0.9375	669.643	802	714.286	855.467
Adult	1	1	606.133	710.933	606.133	710.933
Adult	1	0.875	823.923	692.385	823.923	791.297
Adult	1	1	860.25	977.533	860.25	977.533
Adult	1	1	641.733	656.2	641.733	656.2
Adult	1	1	678.8	829.867	678.8	829.867
Adult	1	1	752.667	804.625	752.667	804.625
Adult	1	1	833.938	906.062	833.938	906.062
Adult	0.875	0.9375	563.692	859.467	644.22	916.764
Adult	0.9375	1	598.273	566.643	638.158	566.643
Adolescent	0.94	1	1093	1118	1162.77	1118
Adolescent	1	0.94	899	1146	899	1219.15
Adolescent	0.94	1	1091	1155	1160.64	1155
Adolescent	0.94	1	743	826	790.426	826
Adolescent	0.56	0.56	1136	1440	2028.57	2571.43
Adolescent	1	1	1054	1032	1054	1032
Adolescent	1	0.94	1052	1207	1052	1284.04
Adolescent	1	1	899	1251	899	1251
Adolescent	1	1	1020	1009	1020	1009
Adolescent	1	0.88	838	1053	838	1196.59
Adolescent	1	1	950	1307	950	1307
Adolescent	1	1	869	885	869	885
Adolescent	0.94	1	1074	945	1142.55	945
Adolescent	1	1	746	741	746	741
Adolescent	1	0.94	803	876	803	931.915
Adolescent	1	0.94	958	1131	958	1203.19
Adolescent	0.94	1	1242	1320	1321.28	1320
Adolescent	1	1	722	688	722	688
Adolescent	1	1	859	785	859	785
Adolescent	0.94	1	895	781	952.128	781
Adolescent	1	1	882	894	882	894
Adolescent	1	1	870	1177	870	1177
Adolescent	1	0.94	1072	1070	1072	1138.3
Adolescent	1	1	1185	1110	1185	1110
Adolescent	1	1	876	853	876	853
Adolescent	1	0.88	836	1068	836	1213.64
Adolescent	0.63	0.63	1063	1075	1687.3	1706.35
Adolescent	0.88	1	732	728	831.818	728
Adolescent	1	1	999	1125	999	1125
Adolescent	0.94	0.94	549	533	584.043	567.021
Adolescent	1	1	848	912	848	912
Adolescent	1	1	980	1214	980	1214
Adolescent	0.94	0.94	1216	1488	1293.62	1582.98
Adolescent	1	0.94	1129	1215	1129	1292.55
Adolescent	1	1	1074	1058	1074	1058
Adolescent	0.94	1	1145	1723	1218.09	1723
Adolescent	1	1	765	830	765	830
Adolescent	1	1	943	832	943	832
Adolescent	1	1	978	1142	978	1142
Adolescent	1	0.94	1209	1138	1209	1210.64
Adolescent	1	0.94	981	1094	981	1163.83
Adolescent	0.94	1	908	1042	965.957	1042
Adolescent	1	1	1104	998	1104	998
Adolescent	1	1	734	765	734	765
Adolescent	1	1	1070	926	1070	926
Adolescent	0.94	1	965	1100	1026.6	1100
Adolescent	1	1	1231	1134	1231	1134
Adolescent	0.94	1	1160	1082	1234.04	1082
Adolescent	0.94	0.94	894	1133	951.064	1205.32
Adolescent	1	0.88	738	863	738	980.682
